# Supplementary material for: Influenza Vaccine Immunogenicity in Hemodialysis Patients
Source: Vaccines (Basel). 2026 Jan 4;14(1):63. doi: 10.3390/vaccines14010063 (PMC12846267; doi:10.3390/vaccines14010063)
Supplement: Supplementary file 1 [file vaccines-14-00063-s001.zip]

Archive with 1 entries (1 files):
- vaccines-4048816-supplementary.pdf
